# Supplementary material for: Streamlining standard bacteriophage methods for higher throughput
Source: MethodsX. 2018 Jan 31;5:159–72. doi: 10.1016/j.mex.2018.01.007 (PMC6318102; doi:10.1016/j.mex.2018.01.007)
Supplement: Supplementary file 2 [file mmc2.xlsx]

## Sheet: README
Worksheet Name	Comment
Plaque Archive - PA.p0000	This is an annotated example sheet.
Plaque Archive - PA.p0001	This is a template for the archiving sheet associated with what would be the first 96-well storage plate in a new collection. When making copies of this sheet for additional 96-well plates the tab descriptor and indicated columns should be updated.

## Sheet: Plaque Archive - PA.p0000
DO NOT EDIT. This column is automatically updated.	Update this column for each original 96-well plaque-plug-pick plate. Two subsamples of this plate will be stored at 4°C and -20°C.	DO NOT EDIT (unless there is an error in filling the plate).	Record the host ID from which the plaque came	Record the identifier of the phage sample used to generate the plaques.	Record the lab notebook location that includes the details of the experiment.	Record the number marked on the plate for each plaque.	Record a confidence level.	Describe the plaque	Describe the plaque	Describe the plaque	Describe the plaque	Describe the plaque	Describe the plaque	Describe the plaque	Record the number of days post-plating on which this plaque became visible.	Record the date these notes were recorded.	Record the date the plaques were archived.	Record any additional notes about the plaque.
Concat ID	Storage Plate ID	Well	Host Strain ID	Phage Source ID	Notebook Code	Working # on plate	Definitely a Plaque? (Y/N)	Center Clear or Turbid? (C/T)	Growback Colonies? (Y/N)	Halo? (Y/N)	Irregular Margin? (Y/N)	Satellites? (Y/N)	Rays? (Y/N)	Size (mm)	Day Noted	Date Logged	Date Archived	Notes
p0000.1A	p0000.	1A	10N.200.45.A7	10N.200.40&41&42	K2.X.20	1	N	C	N	N	N	N	N	<1	6
p0000.1C	p0000.	1C	10N.200.45.C6	10N.200.40&41&42	K2.X.20	1	Y	C	N	Y	N	N	N	3	1
p0000.1E	p0000.	1E	10N.200.45.C6	10N.200.40&41&42	K2.X.20	2	Y	C	N	N	Y	N	N	2	6
p0000.1G	p0000.	1G	10N.200.45.C6	10N.200.40&41&42	K2.X.20	3	Y	C	N	N	Y	N	N	1	6
p0000.2B	p0000.	2B	10N.200.45.C6	10N.200.40&41&42	K2.X.20	4	Y	C	N	N	Y	N	N	1	6
p0000.2D	p0000.	2D	10N.200.45.C6	10N.200.40&41&42	K2.X.20	5	Y	C	N	N	Y	N	N	1	6
p0000.2F	p0000.	2F	10N.200.45.C6	10N.200.40&41&42	K2.X.20	6	Y	C	N	N	Y	N	N	1	6
p0000.2H	p0000.	2H	10N.200.45.C6	10N.200.40&41&42	K2.X.20	7	Y	C	N	N	Y	N	N	1	6
p0000.3A	p0000.	3A	10N.200.45.C6	10N.200.40&41&42	K2.X.20	8	Y	C	N	N	Y	N	N	1	6
p0000.3C	p0000.	3C	10N.200.45.C6	10N.200.40&41&42	K2.X.20	9	Y	T	N	N	Y	N	N	1	6
p0000.3E	p0000.	3E	10N.200.45.C6	10N.200.40&41&42	K2.X.20	10	Y	T	N	N	Y	N	N	1	6
p0000.3G	p0000.	3G	10N.200.45.C6	10N.200.40&41&42	K2.X.20	11	Y	T	N	N	Y	N	N	1	6
p0000.4B	p0000.	4B	10N.200.45.C6	10N.200.40&41&42	K2.X.20	12	Y	T	N	N	Y	N	N	1	6
p0000.4D	p0000.	4D	10N.200.45.C6	10N.200.40&41&42	K2.X.20	13	Y	T	N	N	Y	N	N	1	6
p0000.4F	p0000.	4F	10N.200.45.C6	10N.200.40&41&42	K2.X.20	14	Y	T	N	N	Y	N	N	1	6
p0000.4H	p0000.	4H	10N.200.45.C6	10N.200.40&41&42	K2.X.20	15	Y	T	N	N	Y	N	N	1	6
p0000.5A	p0000.	5A	10N.200.45.C6	10N.200.40&41&42	K2.X.20	16	Y	T	N	N	Y	N	N	1	6
p0000.5C	p0000.	5C	10N.200.45.C6	10N.200.40&41&42	K2.X.20	17	Y	T	N	N	Y	N	N	1	6
p0000.5E	p0000.	5E	10N.200.45.C6	10N.200.40&41&42	K2.X.20	18	N	C	N	N	N	N	N	<1	6
p0000.5G	p0000.	5G	10N.200.45.C6	10N.200.40&41&42	K2.X.20	19	N	T	N	N	Y	N	N	1	14
p0000.6B	p0000.	6B	10N.200.45.C6	10N.200.40&41&42	K2.X.20	20	N	C	N	N	N	N	N	<1	6
p0000.6D	p0000.	6D	10N.200.45.C11	10N.200.40&41&42	K2.X.20	1	Y	C	Y	Y	Y	Y	N	3	1
p0000.6F	p0000.	6F	10N.200.45.C11	10N.200.40&41&42	K2.X.20	2	Y	C	Y	Y	Y	Y	N	3	1
p0000.6H	p0000.	6H	10N.200.45.E4	10N.200.40&41&42	K2.X.20	1	N	T	N	N	Y	N	N	<1	13
p0000.7A	p0000.	7A	10N.200.45.E4	10N.200.40&41&42	K2.X.20	2	N	T	N	N	Y	N	N	<1	13
p0000.7C	p0000.	7C	10N.200.45.E4	10N.200.40&41&42	K2.X.20	3	N	T	N	N	Y	N	N	<1	13
p0000.7E	p0000.	7E	10N.200.45.E4	10N.200.40&41&42	K2.X.20	4	Y	C	Y	Y	Y	Y	N	3	1
p0000.7G	p0000.	7G	10N.200.45.E8	10N.200.40&41&42	K2.X.20	1	N	T	N	N	Y	N	N	<1	6
p0000.8B	p0000.	8B	10N.200.45.E10	10N.200.40&41&42	K2.X.20	1	Y	T	N	N	Y	N	N	1	6
p0000.8D	p0000.	8D	10N.200.45.E10	10N.200.40&41&42	K2.X.20	2	Y	T	N	N	Y	N	N	1	6
p0000.8F	p0000.	8F	10N.200.45.E12	10N.200.40&41&42	K2.X.20	1	Y	T	N	N	Y	N	N	1	6
p0000.8H	p0000.	8H	10N.200.45.E12	10N.200.40&41&42	K2.X.20	2	Y	C	Y	Y	Y	Y	N	3	1
p0000.9A	p0000.	9A	10N.200.48.A1	10N.200.40&41&42	K2.X.21	1	N	T	N	N	N	N	N	<1	13
p0000.9C	p0000.	9C	10N.200.48.A2	10N.200.40&41&42	K2.X.21	1	Y	C	Y	Y	N	N	N	9	6
p0000.9E	p0000.	9E	10N.200.48.A5	10N.200.40&41&42	K2.X.21	1	N	C	N	N	N	N	N	<1	6
p0000.9G	p0000.	9G	10N.200.48.A5	10N.200.40&41&42	K2.X.21	2	N	C	N	N	N	N	N	<1	6
p0000.10B	p0000.	10B	10N.200.48.A5	10N.200.40&41&42	K2.X.21	3	Y	C	Y	Y	Y	Y	N	3	2
p0000.10D	p0000.	10D	10N.200.48.A12	10N.200.40&41&42	K2.X.21	1	N	C	N	N	N	N	N	<1	6
p0000.10F	p0000.	10F	10N.200.48.C9	10N.200.40&41&42	K2.X.21	1	N	C	N	N	N	N	N	<1	6
p0000.10H	p0000.	10H	10N.200.48.C9	10N.200.40&41&42	K2.X.21	2	N	C	N	N	N	N	N	<1	6
p0000.11A	p0000.	11A	10N.200.48.E4	10N.200.40&41&42	K2.X.21	1	N	C	N	N	N	N	N	<1	1
p0000.11C	p0000.	11C	10N.200.48.E12	10N.200.40&41&42	K2.X.21	1	N	C	N	N	N	N	N	<1	1
p0000.11E	p0000.	11E	10N.200.51.A4	10N.200.40&41&42	K2.X.22	1	Y	C	N	Y	N	N	N	1	1
p0000.11G	p0000.	11G	10N.200.51.A4	10N.200.40&41&42	K2.X.22	2	Y	C	N	N	N	N	N	1	1
p0000.12B	p0000.	12B	10N.200.51.A4	10N.200.40&41&42	K2.X.22	3	Y	C	N	Y	N	N	N	1	1
p0000.12D	p0000.	12D	10N.200.51.A4	10N.200.40&41&42	K2.X.22	4	Y	C	N	Y	N	N	N	1	1
p0000.12F	p0000.	12F	10N.200.51.A4	10N.200.40&41&42	K2.X.22	5	Y	C	N	Y	N	N	N	1	6
p0000.12H	p0000.	12H	10N.200.51.A4	10N.200.40&41&42	K2.X.22	6	Y	C	N	Y	N	N	N	1	5

## Sheet: Plaque Archive - PA.p0001
Concat ID	Storage Plate ID	Well	Host Strain ID	Phage Source ID	Notebook Code	Working # on plate	Definitely a Plaque? (Y/N)	Center Clear or Turbid? (C/T)	Growback Colonies? (Y/N)	Halo? (Y/N)	Irregular Margin? (Y/N)	Satellites? (Y/N)	Rays? (Y/N)	Size (mm)	Day Noted	Date Logged	Date Archived	Notes
p0001.1A	p0001.	1A
p0001.1C	p0001.	1C
p0001.1E	p0001.	1E
p0001.1G	p0001.	1G
p0001.2B	p0001.	2B
p0001.2D	p0001.	2D
p0001.2F	p0001.	2F
p0001.2H	p0001.	2H
p0001.3A	p0001.	3A
p0001.3C	p0001.	3C
p0001.3E	p0001.	3E
p0001.3G	p0001.	3G
p0001.4B	p0001.	4B
p0001.4D	p0001.	4D
p0001.4F	p0001.	4F
p0001.4H	p0001.	4H
p0001.5A	p0001.	5A
p0001.5C	p0001.	5C
p0001.5E	p0001.	5E
p0001.5G	p0001.	5G
p0001.6B	p0001.	6B
p0001.6D	p0001.	6D
p0001.6F	p0001.	6F
p0001.6H	p0001.	6H
p0001.7A	p0001.	7A
p0001.7C	p0001.	7C
p0001.7E	p0001.	7E
p0001.7G	p0001.	7G
p0001.8B	p0001.	8B
p0001.8D	p0001.	8D
p0001.8F	p0001.	8F
p0001.8H	p0001.	8H
p0001.9A	p0001.	9A
p0001.9C	p0001.	9C
p0001.9E	p0001.	9E
p0001.9G	p0001.	9G
p0001.10B	p0001.	10B
p0001.10D	p0001.	10D
p0001.10F	p0001.	10F
p0001.10H	p0001.	10H
p0001.11A	p0001.	11A
p0001.11C	p0001.	11C
p0001.11E	p0001.	11E
p0001.11G	p0001.	11G
p0001.12B	p0001.	12B
p0001.12D	p0001.	12D
p0001.12F	p0001.	12F
p0001.12H	p0001.	12H
